# Supplementary material for: Structural evolution of a DNA repair self-resistance mechanism targeting genotoxic secondary metabolites
Source: Nat Commun. 2021 Nov 26;12:6942. doi: 10.1038/s41467-021-27284-7 (PMC8626424; doi:10.1038/s41467-021-27284-7)
Supplement: Supplementary file 4 — Source Data [file 41467_2021_27284_MOESM4_ESM.xlsx]

## Sheet: Fig. 2a
Wavelength (nm)	Ellipticity (mdeg)
	DNA	YTM-DNA	DSA-DNA	CC1065-DNA
210	-7.0785	17.773	14.901	17.224
211	-5.0237	16.827	13.05	14.129
212	-7.5503	17.722	13.519	12.471
213	-2.3921	15.892	13.112	12.931
214	-5.4925	18.779	10.687	12.997
215	-2.4615	18.901	9.6693	14.031
216	-2.3684	14.391	9.2341	12.426
217	-0.56952	15.081	8.5574	14.279
218	0.81442	13.696	7.9984	14.208
219	0.92115	11.595	7.0985	14.353
220	0.32941	11.132	6.4099	15.002
221	0.0023611	9.308	5.2414	14.425
222	-0.23252	7.8813	4.2944	13.894
223	-2.4527	5.8584	3.8886	11.668
224	-1.5028	4.9273	1.5888	9.4439
225	-2.854	2.7224	0.67476	8.4364
226	-3.356	1.2441	-0.96515	7.7667
227	-4.2631	-0.30213	-0.97031	6.2695
228	-5.5169	-0.65995	-2.1597	4.7882
229	-6.2725	-3.6198	-3.5148	4.175
230	-7.9664	-4.895	-4.4122	2.6123
231	-7.5384	-5.1605	-4.9983	1.722
232	-8.9861	-6.8268	-5.8267	2.0818
233	-9.5623	-7.7506	-5.8966	1.2941
234	-10.476	-8.6278	-6.6487	0.81685
235	-9.9722	-8.7507	-7.7207	-0.013701
236	-11.599	-8.9882	-7.9476	-1.2191
237	-11.435	-9.5119	-8.7324	-1.7938
238	-11.902	-8.447	-9.4415	-2.9048
239	-11.617	-9.0396	-10.341	-4.877
240	-12.072	-9.2949	-9.7956	-5.3027
241	-11.862	-9.6417	-10.168	-5.5805
242	-12.42	-9.1484	-10.265	-6.2892
243	-11.941	-9.0761	-10.24	-5.6915
244	-10.993	-9.3429	-9.8791	-6.3292
245	-11.559	-7.9323	-9.0603	-6.0569
246	-10.504	-8.2219	-8.7329	-5.3175
247	-9.4079	-7.5982	-7.0175	-3.8244
248	-8.2929	-7.8141	-5.1953	-3.0512
249	-6.0638	-5.6982	-4.2498	-2.8229
250	-6.5635	-4.7762	-2.803	-0.76045
251	-2.6442	-2.0395	-0.66149	0.20277
252	-1.5463	-1.8966	0.91188	1.9105
253	-0.068193	-0.16885	3.5505	2.4905
254	2.5199	1.0689	5.134	3.931
255	3.4597	2.8117	6.7778	4.4334
256	6.6006	3.486	8.9456	5.4677
257	7.8362	5.1788	10.017	5.8487
258	9.6446	6.2273	12.065	5.837
259	11.706	6.9276	12.655	6.0772
260	13.026	7.7801	13.061	7.1898
261	14.979	8.504	13.592	7.1907
262	15.072	8.772	14.021	7.1915
263	15.871	8.2603	13.353	8.0792
264	16.123	8.0948	12.998	7.5677
265	15.869	7.4387	12.367	7.5012
266	15.872	6.0041	11.277	7.8808
267	14.519	6.2073	10.606	7.1382
268	15.018	4.8772	9.4185	6.461
269	13.9	4.2753	8.0304	7.4036
270	13.393	4.1193	7.1371	7.05
271	13.03	3.0549	5.2633	6.4337
272	11.965	2.3763	4.5057	5.3355
273	10.419	1.1767	2.4441	5.1008
274	9.2257	-0.069863	0.95674	4.3046
275	8.4154	-0.029661	-0.70051	2.7131
276	8.5723	-0.94688	-1.9129	1.8523
277	5.8115	-1.031	-2.9831	0.76146
278	5.725	-1.7388	-3.8948	-0.042148
279	5.9482	-2.0739	-4.2223	-0.30225
280	5.435	-2.7029	-4.8078	-0.89598
281	4.8994	-2.5267	-4.8811	-1.2588
282	5.3888	-2.3015	-5.0743	-1.7049
283	4.9723	-2.6359	-5.6331	-1.9858
284	5.7888	-1.931	-5.028	-2.1785
285	5.4462	-1.484	-4.9947	-2.5979
286	5.063	-1.8621	-5.2269	-2.7
287	4.2999	-2.9951	-4.9997	-2.7992
288	4.2182	-3.4215	-4.6203	-3.3585
289	3.8843	-3.0715	-4.1767	-3.5252
290	3.0845	-4.2714	-3.4032	-3.548
291	3.2451	-4.889	-3.1313	-3.7131
292	3.0827	-4.7342	-2.0746	-3.8885
293	2.4941	-6.1209	-1.4701	-4.2168
294	2.1009	-7.2515	-0.78324	-4.0016
295	1.874	-7.403	-0.3968	-4.5226
296	1.4774	-8.6648	0.62842	-4.8194
297	1.4738	-8.7657	1.3171	-4.7198
298	1.4971	-9.4718	1.6748	-4.7379
299	1.5984	-10.214	2.1222	-4.8868
300	0.65684	-11.088	2.3856	-5.4461
301	1.0659	-10.811	2.71	-5.3147
302	0.3412	-11.563	3.052	-5.2957
303	0.70485	-11.649	3.68	-5.4273
304	0.32032	-12.241	3.5691	-5.8197
305	0.27521	-12.463	3.7574	-5.8051
306	0.60509	-12.122	4.0998	-5.852
307	0.093309	-12.909	4.4691	-5.6688
308	0.94697	-12.375	4.4847	-5.9507
309	0.3144	-12.139	4.6675	-5.8918
310	0.29711	-12.089	5.1669	-5.5231
311	0.47293	-12.033	5.2326	-5.582
312	0.50015	-11.577	5.2521	-5.5894
313	-0.14441	-11.517	5.5273	-5.3757
314	0.09839	-10.53	5.7398	-5.0828
315	0.19035	-9.9897	5.6828	-5.0253
316	0.26109	-9.2951	5.6026	-4.7147
317	0.70445	-7.637	5.5942	-4.0526
318	-0.0063141	-7.5826	5.4261	-3.7292
319	0.15397	-6.5693	5.3283	-3.3172
320	0.67429	-5.3277	5.3108	-2.7575
321	0.87286	-3.8829	4.9926	-2.2174
322	0.22663	-3.3502	4.7945	-1.6924
323	0.27687	-2.8214	4.5174	-1.5904
324	0.0025685	-1.7469	4.4633	-0.97971
325	0.48227	-0.92671	4.2875	-0.3776
326	0.13327	-0.10339	4.0613	-0.23646
327	0.037265	0.87776	3.851	0.080317
328	0.40349	1.5679	4.1089	0.46533
329	0.42844	2.1405	3.8232	0.72654
330	0.22352	2.6881	3.7723	1.1098
331	0.35045	3.5243	3.6089	1.4066
332	0.27376	4.1202	3.5428	1.5524
333	0.33421	4.2309	3.6249	1.7791
334	0.49559	4.4723	3.5582	1.9916
335	0.15433	5.4657	3.466	2.4244
336	0.15516	5.7721	3.525	2.613
337	0.27944	6.232	3.3304	2.9354
338	0.34094	6.4195	3.464	2.969
339	-0.17506	6.8835	3.3879	3.3549
340	0.21883	7.1943	3.5548	3.7555
341	0.10481	7.2439	3.3206	3.9083
342	-0.06609	7.6314	3.2423	3.8566
343	0.12149	8.1785	3.2474	4.3124
344	0.096992	8.1969	3.2448	4.5305
345	-0.12368	8.6485	3.3521	4.8654
346	0.46256	10.387	3.2246	4.9037
347	0.32468	9.3695	3.1411	5.3615
348	0.51877	10.508	3.2692	5.7987
349	0.43814	10.38	3.1936	5.8941
350	0.33219	11.348	3.2135	6.2196
351	0.22574	12.25	3.0984	6.4611
352	0.4587	11.884	3.1753	6.5696
353	0.36147	12.816	3.0391	6.7179
354	-0.060201	12.996	3.058	7.0384
355	0.27745	13.627	3.0647	7.5807
356	0.55618	14.101	3.196	7.9291
357	0.43795	14.437	3.141	7.9552
358	0.39152	15.108	2.8718	7.9856
359	0.55202	15.552	2.8724	8.1533
360	0.14948	15.683	3.0396	8.5559
361	-0.1809	16.084	2.835	8.5756
362	0.94606	16.976	2.8634	8.7735
363	0.34886	17.262	2.8423	8.8142
364	0.15759	17.265	2.8111	9.1818
365	0.28787	17.029	2.6858	9.1257
366	0.58113	18.317	2.7052	9.2139
367	0.39759	18.196	2.6396	9.252
368	0.3743	18.285	2.666	9.2764
369	0.115	18.216	2.6256	9.3598
370	-0.11166	18.158	2.5259	9.5942
371	0.48148	18.189	2.4713	9.5581
372	-0.045062	18.316	2.4833	9.5954
373	0.068399	18.235	2.2399	9.4239
374	0.062201	17.927	2.4472	9.4696
375	0.42219	17.746	2.1934	9.4836
376	0.43635	17.365	2.2072	9.2447
377	0.43157	17.375	2.0457	9.2079
378	0.42849	17.471	1.8561	9.1953
379	0.59412	16.231	1.9908	9.0816
380	0.35086	16.519	2.0186	9.0578
381	0.40566	15.725	1.7782	8.577
382	0.35968	14.827	1.8637	8.8368
383	0.32403	15.121	1.7857	8.5088
384	0.0062235	14.003	1.5125	8.1432
385	-0.14339	13.378	1.443	8.0819
386	0.01976	13.164	1.478	7.8112
387	-0.22811	13.075	1.1455	7.5468
388	0.79995	12.587	1.1799	7.444
389	-0.029666	11.639	1.1349	7.1704
390	0.457	11.517	1.0696	7.1042
391	0.11081	11.29	0.9109	6.6688
392	-0.013885	10.661	0.82236	6.4135
393	0.61665	10.121	0.7589	6.1204
394	0.51266	9.6405	0.664	6.0231
395	0.39472	9.4182	0.54108	5.6791
396	0.40806	8.3393	0.49305	5.2984
397	0.10415	7.7192	0.38013	5.1483
398	0.60487	7.5793	0.34894	4.8805
399	0.32293	6.9691	0.33654	4.5944
400	0.025101	6.0026	0.28716	4.3049
401	0.29957	5.893	0.1088	3.7558
402	0.2606	5.3338	0.2853	3.7224
403	0.30193	4.8057	0.26184	3.4403
404	0.34377	4.1808	0.072153	2.8475
405	0.14483	3.545	0.031407	2.7909
406	-0.099269	3.0613	-0.013037	2.4364
407	0.33299	3.1718	0.024765	2.2433
408	0.93866	2.7693	0.10717	2.1378
409	-0.27675	1.7346	-0.029431	1.9345
410	0.81625	2.0765	0.044208	1.6748
411	0.3639	1.9116	-0.097842	1.4575
412	0.46571	1.8111	-0.092765	1.2377
413	0.41477	1.7958	-0.049961	1.0244
414	0.71685	1.2557	-0.11704	0.94202
415	0.012623	0.54661	-0.10257	0.82692
416	0.40389	1.0433	-0.16	0.55503
417	0.73801	1.0502	-0.18665	0.46203
418	0.56525	1.1197	-0.18156	0.37086
419	-0.10114	0.4011	-0.2162	0.31324
420	0.28104	0.42036	-0.25225	0.20924
421	-0.29178	0.044532	-0.21234	0.10956
422	0.45444	0.78288	-0.34818	0.030229
423	0.41036	0.49063	-0.16091	0.12274
424	0.18607	0.518	-0.16272	-0.015981
425	0.3667	0.24561	-0.16051	-0.024813
426	0.1651	0.12818	-0.29034	-0.035312
427	0.29515	0.29404	-0.16888	-0.16529
428	0.077172	0.17591	-0.2456	-0.25252
429	0.31205	0.069632	-0.21608	-0.21649
430	0.5471	0.59169	-0.11509	-0.13002

## Sheet: Fig. 2b
Wavelength (nm)	Absorbance
	DNA	YTM-DNA	DSA-DNA	CC1065-DNA
210	1.1035	1.2516	1.2249	1.0727
211	1.0498	1.1987	1.1696	1.0297
212	0.99574	1.1446	1.1161	0.98743
213	0.94328	1.0912	1.0619	0.94563
214	0.89475	1.0404	1.0119	0.90785
215	0.8466	0.98764	0.96218	0.87017
216	0.80165	0.93745	0.91867	0.83634
217	0.7591	0.88823	0.87375	0.80271
218	0.71872	0.83997	0.83289	0.77201
219	0.68176	0.79452	0.79469	0.74314
220	0.64613	0.75088	0.76153	0.71747
221	0.61537	0.71249	0.72904	0.68811
222	0.58722	0.67724	0.69784	0.66334
223	0.56509	0.64769	0.67226	0.64146
224	0.54574	0.62284	0.64886	0.62128
225	0.52988	0.60401	0.63164	0.6063
226	0.51515	0.58684	0.61591	0.59367
227	0.5064	0.57424	0.60656	0.58418
228	0.50181	0.56608	0.60103	0.57943
229	0.49858	0.55967	0.59922	0.57576
230	0.50079	0.55873	0.59893	0.57636
231	0.50528	0.56076	0.60405	0.58103
232	0.51295	0.56613	0.61249	0.58798
233	0.52394	0.57469	0.62257	0.59606
234	0.53878	0.5875	0.63717	0.60773
235	0.55651	0.60328	0.65461	0.62265
236	0.57695	0.62138	0.67619	0.63816
237	0.59916	0.64214	0.69993	0.65696
238	0.62311	0.6646	0.72497	0.67732
239	0.64974	0.68975	0.75232	0.69959
240	0.67792	0.71522	0.78024	0.72082
241	0.70642	0.74227	0.80854	0.74387
242	0.73426	0.7693	0.83684	0.76947
243	0.76356	0.79562	0.86327	0.79174
244	0.79117	0.81997	0.8904	0.81618
245	0.81906	0.84396	0.91553	0.83817
246	0.84448	0.86489	0.94058	0.86082
247	0.86837	0.88578	0.96331	0.88142
248	0.8916	0.90416	0.98508	0.90164
249	0.91236	0.92075	1.0023	0.91979
250	0.92908	0.93376	1.0166	0.93452
251	0.94366	0.94523	1.0291	0.94745
252	0.9545	0.95349	1.0357	0.95709
253	0.96366	0.9604	1.0402	0.9628
254	0.96861	0.96442	1.0371	0.96661
255	0.97023	0.96559	1.0327	0.96749
256	0.97152	0.96573	1.0268	0.96728
257	0.97048	0.96288	1.0183	0.96646
258	0.96791	0.95895	1.0073	0.96166
259	0.96213	0.95242	0.9954	0.95543
260	0.95312	0.94366	0.98141	0.94484
261	0.94272	0.93206	0.96403	0.93075
262	0.92791	0.91681	0.94587	0.91636
263	0.91052	0.89992	0.92715	0.89697
264	0.89278	0.88285	0.90832	0.87825
265	0.87309	0.86392	0.88833	0.85854
266	0.85399	0.84593	0.86954	0.83914
267	0.83461	0.82675	0.84938	0.81909
268	0.81589	0.80855	0.83189	0.79776
269	0.79607	0.78992	0.81355	0.77576
270	0.77447	0.76885	0.79423	0.75018
271	0.75268	0.74995	0.77498	0.72406
272	0.73051	0.73005	0.75469	0.69709
273	0.70666	0.70965	0.73518	0.67043
274	0.6839	0.69025	0.71623	0.64469
275	0.65973	0.67028	0.69621	0.62225
276	0.63522	0.64978	0.67537	0.59695
277	0.60979	0.62833	0.65534	0.57635
278	0.58296	0.6054	0.6342	0.55537
279	0.55615	0.58231	0.61188	0.53394
280	0.52982	0.55906	0.59049	0.51335
281	0.50324	0.53627	0.56888	0.49274
282	0.47629	0.51251	0.54562	0.4714
283	0.44685	0.48862	0.52318	0.45057
284	0.41913	0.46713	0.50044	0.4305
285	0.38933	0.44364	0.47935	0.41158
286	0.36134	0.4218	0.45882	0.39304
287	0.33354	0.40005	0.43815	0.37485
288	0.30521	0.37735	0.41672	0.35787
289	0.27523	0.35372	0.39409	0.33824
290	0.2437	0.32841	0.36927	0.31712
291	0.21185	0.30176	0.34532	0.29671
292	0.18112	0.27638	0.31957	0.27512
293	0.15323	0.25199	0.29537	0.2547
294	0.12823	0.22888	0.27338	0.23561
295	0.10586	0.20859	0.25331	0.21639
296	0.087758	0.1914	0.23595	0.20093
297	0.070826	0.17554	0.22279	0.18749
298	0.057094	0.16235	0.21136	0.17561
299	0.047424	0.15203	0.20219	0.16545
300	0.03739	0.14385	0.19558	0.15838
301	0.030602	0.13879	0.19097	0.1507
302	0.024917	0.13417	0.1877	0.14545
303	0.021451	0.13164	0.18655	0.14197
304	0.017501	0.12983	0.18544	0.13746
305	0.014771	0.12921	0.18511	0.13335
306	0.013925	0.13042	0.18536	0.13001
307	0.012811	0.13076	0.18652	0.12726
308	0.010743	0.13201	0.18869	0.1262
309	0.010095	0.13318	0.18953	0.12316
310	0.0093297	0.13519	0.19214	0.12279
311	0.0090261	0.13664	0.19371	0.12087
312	0.0087794	0.13879	0.19418	0.12015
313	0.0087473	0.14116	0.19621	0.12008
314	0.0084459	0.14253	0.19565	0.11902
315	0.0081118	0.14475	0.19515	0.11871
316	0.008527	0.14715	0.19392	0.11972
317	0.0093347	0.14901	0.18978	0.11888
318	0.0090719	0.15081	0.18544	0.11878
319	0.0085724	0.15329	0.18184	0.11987
320	0.0084385	0.15502	0.17682	0.11942
321	0.0085651	0.15724	0.17155	0.11957
322	0.0084528	0.15957	0.16646	0.12053
323	0.0081986	0.16226	0.16277	0.1211
324	0.0083891	0.16493	0.15921	0.12295
325	0.0077456	0.1676	0.1557	0.12375
326	0.0083643	0.17102	0.15416	0.12589
327	0.0079433	0.17395	0.15231	0.12678
328	0.0083569	0.17807	0.15064	0.12817
329	0.0078398	0.18123	0.14885	0.13022
330	0.0082326	0.1858	0.14949	0.13152
331	0.0074065	0.18988	0.14986	0.13353
332	0.007864	0.19449	0.14991	0.13534
333	0.0081912	0.19973	0.15008	0.13719
334	0.008176	0.20369	0.15046	0.1392
335	0.00831	0.20894	0.15021	0.14034
336	0.0079995	0.21371	0.15127	0.1423
337	0.007857	0.21849	0.15289	0.14518
338	0.0077942	0.22402	0.15255	0.14673
339	0.0081429	0.22951	0.1525	0.14762
340	0.0086442	0.23499	0.15295	0.14957
341	0.0085649	0.24003	0.15337	0.15172
342	0.0082885	0.24569	0.15289	0.15328
343	0.0084043	0.24972	0.1527	0.15432
344	0.008751	0.25496	0.15212	0.15657
345	0.0088196	0.26042	0.15221	0.15941
346	0.0087421	0.2647	0.15084	0.15994
347	0.0083043	0.26983	0.15031	0.16208
348	0.0079285	0.27407	0.14874	0.1636
349	0.0084306	0.2785	0.14795	0.16523
350	0.0087085	0.28323	0.14616	0.16658
351	0.00832	0.28658	0.14445	0.16767
352	0.0083257	0.29091	0.14209	0.16949
353	0.0082185	0.29533	0.14014	0.17148
354	0.0078971	0.29894	0.13706	0.17318
355	0.0082185	0.30219	0.13452	0.17508
356	0.0089705	0.30555	0.13239	0.17714
357	0.0092774	0.30763	0.1283	0.17774
358	0.0092339	0.31093	0.12582	0.17898
359	0.0084976	0.31167	0.12162	0.18032
360	0.0096677	0.31259	0.11787	0.18129
361	0.0084395	0.31345	0.11503	0.18223
362	0.0087275	0.31404	0.11042	0.18229
363	0.0091867	0.31394	0.10689	0.18348
364	0.0093784	0.3128	0.10357	0.1841
365	0.0097381	0.31211	0.099559	0.18407
366	0.010112	0.31117	0.094964	0.18419
367	0.010116	0.30785	0.090882	0.18449
368	0.0099868	0.305	0.087487	0.1846
369	0.0097972	0.3025	0.083606	0.1839
370	0.010854	0.29882	0.079203	0.18323
371	0.01052	0.29471	0.075821	0.18343
372	0.011505	0.29055	0.072202	0.18202
373	0.010893	0.28564	0.067589	0.18026
374	0.011153	0.27973	0.063964	0.17949
375	0.011085	0.27304	0.060348	0.17772
376	0.0114	0.26695	0.056841	0.17604
377	0.011119	0.25993	0.053606	0.17366
378	0.010894	0.25332	0.050257	0.17127
379	0.011469	0.24644	0.046636	0.1688
380	0.011409	0.23883	0.04277	0.16498
381	0.011809	0.23214	0.039027	0.16277
382	0.011571	0.22402	0.03565	0.15843
383	0.012583	0.21683	0.033445	0.15645
384	0.013082	0.21017	0.03044	0.15293
385	0.013149	0.20281	0.027111	0.14766
386	0.014822	0.19615	0.024801	0.14539
387	0.015865	0.18996	0.021096	0.14115
388	0.017032	0.18346	0.018266	0.13686
389	0.018075	0.17747	0.015913	0.1323
390	0.019528	0.1716	0.014612	0.12886
391	0.020921	0.16596	0.011552	0.12283
392	0.021606	0.15996	0.0089439	0.11883
393	0.023384	0.15419	0.0071216	0.11427
394	0.023836	0.14788	0.005292	0.10943
395	0.024499	0.14151	0.0030479	0.10438
396	0.025827	0.13525	0.0012059	0.098205
397	0.026428	0.12887	-0.000111	0.092982
398	0.027581	0.12243	-0.0017462	0.087246
399	0.026918	0.11486	-0.0026094	0.081738
400	0.027757	0.10817	-0.004607	0.075566
401	0.028493	0.10242	-0.0059852	0.06977
402	0.028591	0.095817	-0.0070335	0.06445
403	0.028552	0.088883	-0.0089061	0.057716
404	0.029104	0.082391	-0.010051	0.052529
405	0.028692	0.077459	-0.0098923	0.047755
406	0.028914	0.071369	-0.010873	0.042235
407	0.029527	0.066558	-0.011711	0.037212
408	0.02988	0.061095	-0.011739	0.032793
409	0.030119	0.057143	-0.012922	0.027774
410	0.030113	0.053179	-0.01296	0.024166
411	0.03073	0.050086	-0.013763	0.020661
412	0.030666	0.046222	-0.014435	0.016905
413	0.030922	0.044308	-0.013689	0.014576
414	0.031705	0.041394	-0.015001	0.010972
415	0.031225	0.03909	-0.015494	0.0081187
416	0.03149	0.036801	-0.016165	0.0056374
417	0.032198	0.035136	-0.015898	0.0044637
418	0.031969	0.033252	-0.016226	0.0021201
419	0.032939	0.032268	-0.016277	0.0010936
420	0.032595	0.03114	-0.016185	-0.000148
421	0.033065	0.030212	-0.016437	-0.0018471
422	0.033852	0.02904	-0.016823	-0.0034597
423	0.032783	0.027723	-0.017193	-0.004424
424	0.032683	0.026791	-0.017669	-0.005337
425	0.033999	0.027124	-0.017765	-0.0064329
426	0.034268	0.026632	-0.01782	-0.0070302
427	0.035795	0.026913	-0.017806	-0.0081316
428	0.035912	0.027171	-0.018227	-0.0082032
429	0.037445	0.027991	-0.017731	-0.0090277
430	0.038984	0.029646	-0.018661	-0.010329

## Sheet: Fig. 2c
Temperature (°C)	Absorbance at 260 nm
	DNA	YTM-DNA	DSA-DNA	CC1065-DNA
15	0.45997	0.46206	0.46673	0.46459
16	0.45868	0.46223	0.46692	0.46442
17	0.45889	0.46209	0.46738	0.46382
18	0.459	0.46169	0.4674	0.46403
19	0.45885	0.46262	0.46767	0.46383
20	0.4588	0.46172	0.46803	0.46341
21	0.45916	0.46277	0.46763	0.464
22	0.4597	0.4631	0.46775	0.46369
23	0.46001	0.46253	0.468	0.46364
24	0.46029	0.46373	0.46762	0.46363
25	0.46003	0.46276	0.46838	0.46317
26	0.46059	0.46275	0.46799	0.46334
27	0.46109	0.46336	0.46887	0.46348
28	0.46202	0.46323	0.4686	0.46351
29	0.46207	0.46352	0.46921	0.46377
30	0.46251	0.46419	0.46951	0.46408
31	0.46312	0.4645	0.46911	0.46405
32	0.46343	0.46435	0.46992	0.46441
33	0.46444	0.46451	0.46978	0.46429
34	0.46529	0.46526	0.47045	0.46457
35	0.46626	0.46544	0.4703	0.46494
36	0.46775	0.4666	0.47084	0.46512
37	0.46819	0.46594	0.47111	0.46602
38	0.47	0.46736	0.47174	0.46611
39	0.47079	0.4667	0.47226	0.4677
40	0.47298	0.4678	0.47221	0.46731
41	0.4749	0.46796	0.4734	0.46868
42	0.47782	0.46941	0.47348	0.46844
43	0.47972	0.47051	0.474	0.47022
44	0.48302	0.47074	0.47432	0.47095
45	0.48727	0.47136	0.47593	0.47286
46	0.49152	0.47225	0.47683	0.47411
47	0.49596	0.47269	0.47649	0.47451
48	0.50004	0.47451	0.47883	0.47525
49	0.50522	0.47513	0.47902	0.47639
50	0.51104	0.47464	0.47991	0.47821
51	0.51505	0.47501	0.48054	0.47862
52	0.51871	0.47675	0.48224	0.47999
53	0.5222	0.47587	0.4834	0.48006
54	0.5256	0.47641	0.48456	0.48167
55	0.52924	0.47728	0.48625	0.48241
56	0.53255	0.47851	0.48785	0.48343
57	0.53495	0.47875	0.48882	0.48311
58	0.53664	0.47894	0.49072	0.48331
59	0.53765	0.47991	0.49342	0.48451
60	0.53932	0.48009	0.49393	0.48536
61	0.54087	0.47998	0.49666	0.48543
62	0.54232	0.4809	0.49953	0.48578
63	0.5422	0.48136	0.50191	0.48607
64	0.54303	0.48208	0.50464	0.48595
65	0.54403	0.48234	0.50878	0.48662
66	0.54475	0.48282	0.51337	0.48665
67	0.54557	0.4836	0.51714	0.48738
68	0.54624	0.48319	0.52222	0.48794
69	0.54714	0.48422	0.52817	0.4887
70	0.54762	0.48541	0.53437	0.48962
71	0.5482	0.48639	0.54093	0.49034
72	0.54892	0.48654	0.5464	0.4916
73	0.54938	0.48763	0.55404	0.49211
74	0.54964	0.48994	0.55726	0.49208
75	0.55084	0.49037	0.56398	0.49358
76	0.55116	0.49217	0.56983	0.49542
77	0.55173	0.49448	0.57588	0.49544
78	0.55217	0.4967	0.58058	0.4971
79	0.55281	0.49973	0.58441	0.49728
80	0.55311	0.50229	0.58715	0.49856
81	0.55446	0.50601	0.59031	0.49924
82	0.55469	0.51237	0.59222	0.49996
83	0.55506	0.51796	0.5952	0.50278
84	0.5555	0.52373	0.59618	0.50448
85	0.55641	0.53044	0.59803	0.5061
86	0.5564	0.53616	0.59901	0.50849
87	0.5571	0.5454	0.59917	0.51259
88	0.55574	0.55427	0.60041	0.51762
89	0.5561	0.56194	0.60157	0.52225
90	0.55678	0.56884	0.60028	0.52753
91	0.55705	0.57388	0.6016	0.53431
92	0.55649	0.57571	0.6026	0.53977
93	0.55631	0.57765	0.60351	0.54554
94	0.55724	0.57887	0.60328	0.55072
95	0.55758	0.57928	0.6039	0.55574

## Sheet: Fig. 2d
Time (days)	Fraction product
	YTM-DNA					DSA-DNA					CC1065-DNA
	Replicate 1	Replicate 2	Replicate 3	Mean	SD	Replicate 1	Replicate 2	Replicate 3	Mean	SD	Replicate 1	Replicate 2	Replicate 3	Mean	SD
0	0.0080712	0.000842668	0.00646465	0.00512617	0.0037956	0.0189958	0.0226999	0.0102099	0.0173019	0.006415	0.0172867	0.0025042	0.00959945	0.0097968	0.00739325
1	0.0226555	0.045509	0.04178	0.0366481	0.0122606	0.038001	0.0520175	0.0325715	0.0408633	0.010034	0.0269159	0.00895889	0.0129364	0.0162704	0.00943136
4	0.0315125	0.0555028	0.0569735	0.0479963	0.0142943	0.0583683	0.0795475	0.0904583	0.0761247	0.0163165	0.0347049	0.0177171	0.0189899	0.023804	0.00946193
14	0.0543073	0.0876225	0.0803763	0.074102	0.0175215	0.100968	0.121089	0.114051	0.112036	0.0102108	0.0401352	0.0378309	0.0389379	0.038968	0.00115242
21	0.0704616	0.107101	0.103696	0.093753	0.0202426	0.144254	0.138705	0.145477	0.142812	0.00360877	0.0637382	0.0689719	0.0578951	0.0635351	0.00554117
28	0.0802025	0.127638	0.120962	0.109601	0.0256775	0.166149	0.162781	0.169451	0.166127	0.00333515	0.088357	0.0811783	0.0755951	0.0817101	0.00639752

## Sheet: Fig. 2f
Adduct	Melting temperature (°C)	Nucleotide half-life (days)					No. nucleotides forming CH-π interactions
		Replicate 1	Replicate 2	Replicate 3	Mean	SD
YTM	85	287.91	184.309	200.173	224.131	55.8014	10
DSA	72	136.149	154.24	135.272	141.887	10.7068	8
CC-1065	93 (average)	315.143	247.323	300	287.489	35.5989	12
	90 (minimum)
	96 (maximum)

## Sheet: Fig. 3
YTM	Lag time (hr)
[YTM] (nM)	Blank						AlkD						YtkR2						C10R5
	Replicate 1	Replicate 2	Replicate 3	Replicate 4	Mean	SD	Replicate 1	Replicate 2	Replicate 3	Replicate 4	Mean	SD	Replicate 1	Replicate 2	Replicate 3	Replicate 4	Mean	SD	Replicate 1	Replicate 2	Replicate 3	Replicate 4	Mean	SD
0	2.59	2.62	2.48	2.57	2.565	0.0602771	2.89	2.94	2.67	2.77	2.8175	0.121484	2.47	2.49	2.74	2.88	2.645	0.199081	2.98	3	2.55	2.63	2.79	0.233381
30	5.78	5.1	4.93	5.98	5.4475	0.510776	5.23	5.22	3.85	5.07	4.8425	0.665701	2.79	2.32	3.21	3.36	2.92	0.467119	7.05	6.96	5.72	5.83	6.39	0.712507
50	9.44	10.15	9.44	10.4	9.8575	0.492773	8.47	8.48	7.52	8.35	8.205	0.460471	4.74	4.81	5.78	6.09	5.355	0.682178	12.41	12.4	8.88	10.18	10.9675	1.74267
60	13.34	15.91	11.64	12.41	13.325	1.85822	12.47	11.95	9.54	9.53	10.8725	1.55894	6.02	6.23	6.77	7.04	6.515	0.471487	15.1	16.55	13.03	12.5	14.295	1.87575
70	15.24	16.31	15.53	16.83	15.9775	0.726057	15.57	16.54	15.51	13.12	15.185	1.45535	6.36	6.74	7.75	8.32	7.2925	0.901827	16.39	18	13.3	14.22	15.4775	2.12277
90	18	18	18	18	18	0	16.6	18	16.24	18	17.21	0.923977	9.25	9.64	12.22	11.96	10.7675	1.53903	18	18	18	16.11	17.5275	0.945
DSA	Lag time (hr)
[DSA] (nM)	Blank						AlkD						YtkR2						C10R5
	Replicate 1	Replicate 2	Replicate 3	Replicate 4	Mean	SD	Replicate 1	Replicate 2	Replicate 3	Replicate 4	Mean	SD	Replicate 1	Replicate 2	Replicate 3	Replicate 4	Mean	SD	Replicate 1	Replicate 2	Replicate 3	Replicate 4	Mean	SD
0	2.88	2.88	2.72	2.68	2.79	0.105198	2.71	2.75	2.75	2.81	2.755	0.0412311	2.46	2.53	2.93	2.99	2.7275	0.271093	2.7	2.75	2.27	2.25	2.4925	0.269367
200	11.56	11.23	9.89	7.24	9.98	1.96423	11.24	8.48	8.35	8.53	9.15	1.3954	2.44	2.63	4.73	4.74	3.635	1.27254	3.37	3.66	2.38	2.26	2.9175	0.70173
300	18	11.54	18	10.14	14.42	4.17315	9.15	7.48	8.4	9.45	8.62	0.878977	3.58	3.81	5.6	5.55	4.635	1.08966	3.91	4.13	2.36	2.41	3.2025	0.94845
400	18	11.29	11.45	11.05	12.9475	3.37234	9.57	8.03	9.48	10.32	9.35	0.957183	6.22	5.87	6.72	6.52	6.3325	0.370529	4.76	4.55	2.2	2.32	3.4575	1.38627
500	12.03	11.9	15.24	12.35	12.88	1.58466	10.44	9.38	9.39	11.25	10.115	0.905483	5.61	6.59	7.81	8.07	7.02	1.14012	4.55	5	2.08	2.37	3.5	1.48838
600	12.11	12.29	18	11.51	13.4775	3.03339	9.92	10.34	9.97	10.75	10.245	0.38527	7.16	9.09	8.75	8.56	8.39	0.848803	5.04	5.65	2.51	2.5	3.925	1.65848
CC-1065	Lag time (hr)
[CC-1065] (nM)	Blank						AlkD						YtkR2						C10R5
	Replicate 1	Replicate 2	Replicate 3	Replicate 4	Mean	SD	Replicate 1	Replicate 2	Replicate 3	Replicate 4	Mean	SD	Replicate 1	Replicate 2	Replicate 3	Replicate 4	Mean	SD	Replicate 1	Replicate 2	Replicate 3	Replicate 4	Mean	SD
0	2.78	3.14	2.73	2.28	2.7325	0.352645	2.72	2.69	2.67	2.78	2.715	0.0479583	2.39	2.44	2.37	2.93	2.5325	0.26663	2.59	2.62	2.58	2.57	2.59	0.0216025
100	10.27	10.67	9.36	8.06	9.59	1.15796	7.56	7.24	7.17	7.16	7.2825	0.188392	5.47	4.73	5.28	6.6	5.52	0.785409	2.92	2.83	2.73	3.07	2.8875	0.144309
150	18	14.51	16.58	14.21	15.825	1.7924	9.19	9.2	8.91	9.16	9.115	0.13772	7.61	7.81	7.22	8.23	7.7175	0.420426	6.03	6.03	6.12	6.39	6.1425	0.170367
200	18	18	18	15.56	17.39	1.22	16.28	16.55	16.21	16.59	16.4075	0.190504	11.14	11.61	10.56	13.49	11.7	1.26825	8.17	7.94	8.15	7.93	8.0475	0.130224
250	18	18	18	18	18	0	18	18	18	18	18	0	16.2	13.93	18	18	16.5325	1.93138	8.44	8.61	8.89	8.88	8.705	0.219165
300	18	18	18	18	18	0	18	18	18	18	18	0	18	18	18	18	18	0	10.82	11.38	10.99	11.92	11.2775	0.488288

## Sheet: Fig. 4c
AlkD	Fraction product
Time (min)	YTM-DNA					DSA-DNA					CC1065-DNA
	Replicate 1	Replicate 2	Replicate 3	Mean	SD	Replicate 1	Replicate 2	Replicate 3	Mean	SD	Replicate 1	Replicate 2	Replicate 3	Mean	SD
0	0.0080712	0.000842668	0.00646465	0.00512617	0.0037956	0.0189958	0.0226999	0.0102099	0.0173019	0.006415	0.0172867	0.0025042	0.00959945	0.0097968	0.00739325
0.25	0.941579	0.942089	0.930859	0.938175	0.00634167	0.941579	0.942089	0.930859	0.938175	0.00634167	0.937632	0.952374	0.942089	0.944032	0.00756074
1	0.947565	0.953775	0.940679	0.94734	0.00655079	0.947565	0.953775	0.940679	0.94734	0.00655079	0.958468	0.963494	0.953775	0.958579	0.00486078
2	0.956823	0.96508	0.942576	0.954826	0.0113841	0.956823	0.96508	0.942576	0.954826	0.0113841	0.968303	0.962325	0.95519	0.96194	0.00656507
5	0.959585	0.96948	0.943443	0.957503	0.0131429	0.959585	0.96948	0.943443	0.957503	0.0131429	0.972326	0.963946	0.958619	0.964964	0.00690985
15	0.956409	0.968642	0.954136	0.959729	0.00780227	0.956409	0.968642	0.954136	0.959729	0.00780227	0.968661	0.963986	0.957984	0.963544	0.00535245
30	0.955381	0.961579	0.945946	0.954302	0.0078718	0.955381	0.961579	0.945946	0.954302	0.0078718	0.968924	0.964014	0.95928	0.964073	0.00482243
YtkR2	Fraction product
Time (min)	YTM-DNA					DSA-DNA					CC1065-DNA
	Replicate 1	Replicate 2	Replicate 3	Mean	SD	Replicate 1	Replicate 2	Replicate 3	Mean	SD	Replicate 1	Replicate 2	Replicate 3	Mean	SD
0	0.0080712	0.000842668	0.00646465	0.00512617	0.0037956	0.0189958	0.0226999	0.0102099	0.0173019	0.006415	0.0172867	0.0025042	0.00959945	0.0097968	0.00739325
0.25	0.963027	0.965177	0.962631	0.963612	0.00137012	0.920432	0.91379	0.909898	0.914707	0.0053268	0.805894	0.820743	0.87367	0.833436	0.0356263
1	0.962087	0.963662	0.962718	0.962822	0.000792393	0.946058	0.939692	0.93281	0.93952	0.00662525	0.888271	0.883349	0.927242	0.899621	0.0240472
2	0.962052	0.964005	0.963251	0.963103	0.000984728	0.945557	0.943254	0.940854	0.943221	0.0023514	0.903694	0.898221	0.930647	0.910854	0.0173584
5	0.963203	0.962851	0.963341	0.963132	0.000253027	0.945676	0.946721	0.942742	0.945047	0.00206294	0.91849	0.918879	0.939299	0.925556	0.0119032
15	0.963297	0.963136	0.958731	0.961721	0.00259109	0.950459	0.961623	0.945419	0.952501	0.00829256	0.933156	0.924024	0.953735	0.936972	0.0152184
30	0.966571	0.964466	0.970474	0.96717	0.0030483	0.949935	0.94787	0.945082	0.947629	0.00243549	0.937858	0.927994	0.943545	0.936466	0.00786838
C10R5	Fraction product
Time (min)	YTM-DNA					DSA-DNA					CC1065-DNA
	Replicate 1	Replicate 2	Replicate 3	Mean	SD	Replicate 1	Replicate 2	Replicate 3	Mean	SD	Replicate 1	Replicate 2	Replicate 3	Mean	SD
0	0.0080712	0.000842668	0.00646465	0.00512617	0.0037956	0.0189958	0.0226999	0.0102099	0.0173019	0.006415	0.0172867	0.0025042	0.00959945	0.0097968	0.00739325
0.25	0.0127474	0.00294032	0.0058392	0.00717564	0.00503827	0.348582	0.370034	0.418852	0.379156	0.0360122	0.260047	0.270914	0.227559	0.25284	0.0225583
1	0.045932	0.00665033	0.00657675	0.0197197	0.0227006	0.766629	0.771486	0.874539	0.804218	0.060948	0.540082	0.746271	0.609242	0.631865	0.10494
2	0.069382	0.0363025	0.0347627	0.0468157	0.0195581	0.955452	0.921458	0.881421	0.919444	0.0370568	0.895422	0.855849	0.739694	0.830322	0.0809411
5	0.137493	0.125428	0.137593	0.133505	0.00699485	0.991007	0.963805	0.901873	0.952229	0.0456806	0.937052	0.944182	0.907624	0.929619	0.0193792
15	0.310488	0.239464	0.318573	0.289508	0.0435279	0.945486	0.91575	0.908293	0.923176	0.0196774	0.93351	0.956621	0.937659	0.942597	0.0123211
30	0.430457	0.335721	0.413715	0.393298	0.0505609	0.97615	0.976397	0.910536	0.954361	0.0379537	0.941579	0.956755	0.942708	0.947014	0.00845496

## Sheet: Fig. 4d
AlkD	Fraction product
Time (min)	YTM-DNA					DSA-DNA					CC1065-DNA
	Replicate 1	Replicate 2	Replicate 3	Mean	SD	Replicate 1	Replicate 2	Replicate 3	Mean	SD	Replicate 1	Replicate 2	Replicate 3	Mean	SD
0	0.0081	0.0008	0.0065	0.0051	0.0038	0.019	0.0227	0.0102	0.0173	0.0064	0.0173	0.0025	0.0096	0.0098	0.0074
0.25	0.109962	0.0802139	0.0755921	0.0885894	0.0186531	0.136842	0.17452	0.147831	0.153064	0.0193767	0.140309	0.162117	0.141213	0.14788	0.0123383
1	0.123669	0.0658437	0.0742523	0.0879215	0.0312421	0.159167	0.149502	0.163655	0.157441	0.00723251	0.13498	0.162779	0.153879	0.150546	0.0141961
5	0.127761	0.0701216	0.067656	0.0885129	0.0340123	0.175714	0.172214	0.174064	0.173997	0.00175071	0.139685	0.162793	0.152139	0.151539	0.0115655
15	0.113185	0.0726961	0.068987	0.0849561	0.0245173	0.171721	0.189548	0.188534	0.183268	0.0100127	0.14627	0.17625	0.15126	0.157927	0.0160633
30	0.124641	0.0766694	0.071528	0.0909462	0.0292938	0.200812	0.216683	0.217848	0.211781	0.00951689	0.15013	0.189431	0.17078	0.170114	0.0196592
60	0.125061	0.0963339	0.0813579	0.100918	0.0222091	0.233554	0.262303	0.257928	0.251262	0.0154903	0.184468	0.196484	0.200476	0.193809	0.00833261
YtkR2	Fraction product
Time (min)	YTM-DNA					DSA-DNA					CC1065-DNA
	Replicate 1	Replicate 2	Replicate 3	Mean	SD	Replicate 1	Replicate 2	Replicate 3	Mean	SD	Replicate 1	Replicate 2	Replicate 3	Mean	SD
0	0.0081	0.0008	0.0065	0.0051	0.0038	0.019	0.0227	0.0102	0.0173	0.0064	0.0173	0.0025	0.0096	0.0098	0.0074
0.25	0.0539783	0.0474711	0.0120477	0.0378324	0.022566	0.0910464	0.0448402	0.07746	0.0711155	0.0237474	0.0513595	0.0231734	0.0247741	0.0331023	0.0158314
1	0.0763582	0.0748301	0.0386418	0.0632767	0.0213481	0.172935	0.102019	0.125935	0.133629	0.0360787	0.0569379	0.0408069	0.0396468	0.0457972	0.0096655
5	0.218763	0.224201	0.18524	0.209401	0.0211002	0.310266	0.185249	0.21621	0.237241	0.0651082	0.10864	0.101874	0.149087	0.119867	0.0255301
15	0.454428	0.465616	0.429615	0.449886	0.0184254	0.670166	0.475087	0.50638	0.550544	0.10477	0.332577	0.341377	0.384481	0.352812	0.0277772
30	0.717472	0.744481	0.656755	0.706236	0.0449296	0.877234	0.832507	0.808208	0.839316	0.0350136	0.536405	0.562621	0.661167	0.586731	0.0657826
60	0.898635	0.921161	0.924845	0.91488	0.0141892	0.917083	0.920567	0.907939	0.915196	0.00652201	0.75367	0.785686	0.766242	0.768533	0.0161308
C10R5	Fraction product
Time (min)	YTM-DNA					DSA-DNA					CC1065-DNA
	Replicate 1	Replicate 2	Replicate 3	Mean	SD	Replicate 1	Replicate 2	Replicate 3	Mean	SD	Replicate 1	Replicate 2	Replicate 3	Mean	SD
0	0.0081	0.0008	0.0065	0.0051	0.0038	0.019	0.0227	0.0102	0.0173	0.0064	0.0173	0.0025	0.0096	0.0098	0.0074
0.25	0.00761373	0.0110573	0.000413882	0.00636165	0.00543108	0.174712	0.210245	0.24529	0.210082	0.0352892	0.101837	0.125224	0.170152	0.132404	0.0347189
1	0.00675454	0.0127292	0	0.00649458	0.00636859	0.681157	0.763813	0.836293	0.760421	0.0776236	0.421634	0.446844	0.517153	0.461877	0.0495017
5	0.0101812	0.00964581	0.00062147	0.00681617	0.00537144	0.857566	0.945705	0.882657	0.895309	0.0454108	0.865694	0.895779	0.865317	0.875597	0.0174795
15	0.0281327	0.016969	0.00330286	0.0161349	0.0124359	0.927776	0.939624	0.896718	0.921373	0.022158	0.939833	0.95095	0.906137	0.932306	0.0233352
30	0.0332845	0.0228072	0.00877171	0.0216211	0.0122994	0.955354	0.985525	0.902339	0.947739	0.0421124	0.949175	0.963064	0.925521	0.94592	0.018982
60	0.0507018	0.0367959	0.022241	0.0365796	0.0142316	0.944427	0.972809	0.906742	0.941326	0.0331427	0.988382	0.996486	0.918913	0.967927	0.0426403

## Sheet: Fig. 4e
Enzyme	Substrate	Fraction product
		Replicate 1	Replicate 2	Replicate 3	Mean	SD
Mock	THF-DNA/3mAde	0.837033	0.836832	0.802466	0.825444	0.0198993
AlkD	THF-DNA/3mAde	0.840124	0.834056	0.799953	0.824711	0.0216548
AlkD	AP-DNA/YTM-Ade	0.0526381	0.0577789	0.0474794	0.0526321	0.00514973
AlkD	AP-DNA-DSA-Ade	0.211004	0.216516	0.200915	0.209478	0.00791157
AlkD	AP-DNA/CC1065-Ade	0.0709799	0.0664055	0.0519397	0.0631084	0.00993905
YtkR2	THF-DNA/3mAde	0.813626	0.827623	0.786746	0.809331	0.0207741
YtkR2	AP-DNA/YTM-Ade	0.464929	0.480094	0.463648	0.469557	0.00914768
YtkR2	AP-DNA-DSA-Ade	0.70881	0.718464	0.694239	0.707171	0.0121952
YtkR2	AP-DNA/CC1065-Ade	0.276058	0.298981	0.263496	0.279512	0.0179929
C10R5	THF-DNA/3mAde	0.745582	0.779524	0.790905	0.772003	0.0235785
C10R5	AP-DNA/YTM-Ade	0.269807	0.270942	0.22203	0.25426	0.0279175
C10R5	AP-DNA-DSA-Ade	0.863542	0.854603	0.842264	0.85347	0.0106842
C10R5	AP-DNA/CC1065-Ade	0.346588	0.330532	0.317205	0.331442	0.0147126

## Sheet: Fig. 6d
Time (min)	Fraction product
	WT					F22T					S25G					A40R					F22T S25G					F22T S25G A40R
	Replicate 1	Replicate 2	Replicate 3	Mean	SD	Replicate 1	Replicate 2	Replicate 3	Mean	SD	Replicate 1	Replicate 2	Replicate 3	Mean	SD	Replicate 1	Replicate 2	Replicate 3	Mean	SD	Replicate 1	Replicate 2	Replicate 3	Mean	SD	Replicate 1	Replicate 2	Replicate 3	Mean	SD
0	0.0080712	0.000842668	0.00646465	0.00512617	0.0037956	0.0080712	0.000842668	0.00646465	0.00512617	0.0037956	0.0080712	0.000842668	0.00646465	0.00512617	0.0037956	0.0080712	0.000842668	0.00646465	0.00512617	0.0037956	0.0080712	0.000842668	0.00646465	0.00512617	0.0037956	0.0080712	0.000842668	0.00646465	0.00512617	0.0037956
1	0.044528	0.00166745	0.0467283	0.0309746	0.0254046	0.164642	0.156762	0.168548	0.163317	0.00600372	0.0677167	0.0707548	0.0455703	0.0613473	0.0137474	0.0399258	0.0421636	0.047818	0.0433025	0.00406745	0.208412	0.172175	0.172527	0.184372	0.0208203	0.0979922	0.0702061	0.0740343	0.0807442	0.0150593
2	0.0683331	0.0378648	0.0675262	0.0579081	0.0173626	0.296655	0.286168	0.294602	0.292475	0.00555769	0.11822	0.119439	0.0950196	0.110893	0.0137603	0.0321684	0.0576011	0.0670948	0.0522881	0.0180592	0.400545	0.374039	0.319408	0.364664	0.0413727	0.151525	0.138254	0.159637	0.149805	0.0107947
4	0.135917	0.1264	0.0928491	0.118389	0.022624	0.506803	0.474221	0.492179	0.491068	0.0163196	0.212656	0.226292	0.194384	0.211111	0.01601	0.0657822	0.0719867	0.0734361	0.0704017	0.00406565	0.602714	0.64499	0.506577	0.584761	0.0709316	0.29765	0.312069	0.325274	0.311664	0.0138163
7	0.215563	0.177013	0.161394	0.184657	0.0278817	0.729916	0.683996	0.702438	0.70545	0.0231077	0.331497	0.347423	0.384922	0.354614	0.0274289	0.0981022	0.114597	0.100217	0.104305	0.0089751	0.765873	0.751671	0.723791	0.747112	0.0214085	0.513656	0.521707	0.606085	0.54715	0.0511984
10	0.309676	0.240064	0.232684	0.260808	0.0424816	0.826265	0.772405	0.795441	0.798037	0.0270235	0.445293	0.491879	0.493557	0.47691	0.0273939	0.131964	0.155744	0.146826	0.144844	0.0120131	0.837501	0.833552	0.803434	0.824829	0.0186335	0.664212	0.662916	0.735985	0.687704	0.041817
15	0.422453	0.319312	0.331738	0.357834	0.0563055	0.862092	0.848928	0.86132	0.857447	0.00738724	0.595019	0.622041	0.619618	0.612226	0.0149508	0.198211	0.249812	0.232716	0.226913	0.0262851	0.89416	0.886325	0.868091	0.882859	0.0133755	0.803034	0.804452	0.851079	0.819522	0.0273383

[truncated: 4 more sheets: Fig. 6e, Supp. Fig. 3a, Supp. Table 1, Supp. Table 3]
